# Supplementary material for: The Heterogeneity of Ornamental Plants in Nurseries Increases the Chance of Finding New Hosts for Phytophthora
Source: J Fungi (Basel). 2025 Feb 27;11(3):187. doi: 10.3390/jof11030187 (PMC11943281; doi:10.3390/jof11030187)
Supplement: Supplementary file 1 [file jof-11-00187-s001.zip]

Archive with 1 entries (1 files):
- jof-3482128-supplementary.xlsx
