# Supplementary material for: The Heterogeneity of Ornamental Plants in Nurseries Increases the Chance of Finding New Hosts for Phytophthora
Source: J Fungi (Basel). 2025 Feb 27;11(3):187. doi: 10.3390/jof11030187 (PMC11943281; doi:10.3390/jof11030187)
Supplement: Supplementary file 1 [file jof-11-00187-s001.zip › jof-3482128-supplementary.xlsx]

## Sheet: Sheet1
Species	Strain	ITS	60S	cox2	cox1
P. amaranthi	ex-type (CPHST BL 174)	MG783373.1	OK533424.1	LC595967.1	MH477739.1
P.capsici	ATCC 15427	FJ801313.1	KX250705.1	JF771312.1	n
P.capsici	CBS 121656	HQ261520.1	EU079543.1	JN618617.1	HQ261267.1
P.capsici	ex-type (CPHST BL 33G, P1091, CBS 128.23)	MG865467.1	MH380065.1	JF771285.1	MH136863.1
P.capsici	CPHST BL 136, P1314	MG865468.1	EU080405.1	JF771288.1	MH136864.1
P. gloveri	CBS 122201	AF279126.2	n	FJ008022.1	n
P. gloveri	ex-type (CPHST BL 36)	MG865500.1	MH380092.1	FJ008025.1	MH136895.1
P. mexicana	ex-type (CPHST BL 199)	OP020178.1	n	n	OP728146.1
P. obovoidea	ex-type (NI168)	OR518857.1	OR588498.1	OR549516.1	OR526059.1
P. pyriformis	ex-type (PA106)	OR518952.1	OR588589.1	OR549590.1	OR526158.1
P. sp. pseudocapsici	CBS 370.72 = TJ1651	OR518967.1	OR588606.1	OR549605.1	OR526176.1
P. sp. pseudocapsici	SU1591	OR518962.1	OR588602.1	OR549601.1	OR526171.1
P. tropicalis	ex-type (CPHST BL 58)	MG865596.1	MH380178.1	GU222154.1	MH136987.1
P. tropicalis	JV030	OR518986.1	OR588625.1	OR549624.1	OR526195.1
P. tropicalis	NI026	OR518988.1	OR588627.1	OR549626.1	OR526197.1
P. tropicalis	NI166	OR518991.1	OR588630.1	OR549628.1	OR526200.1
P. tropicalis	PA090	OR518994.1	OR588633.1	OR549631.1	OR526203.1
P. tropicalis	Cp-2	n	n	DQ469727.1	n
P. citricola (outgroup)	ex-type (CPHST BL 34 = P0716)	MG865475.1	MH380071.1	GU221973.1	FJ237512.1
P. multivora (outgroup)	ex-type (CPHST BL 104)	MG865546.1	OK533427.1	OR549493.1	OR526035.1
P. capsici species complex	PV-30	OQ533851.1	n	PQ801777.1	n
P. capsici species complex	PV-35	OQ533854.1	PQ805525.1	PQ801778.1	n
P. capsici	PV-33	OQ533853.1	n	PQ801781.1	n
P. capsici	PV-44	OQ533859.1	PQ805529.1	PQ801782.1	n
P. capsici	PV-46	OQ533861.1	PQ805526.1	PQ801779.1	n
P. tropicalis	PV-48	OQ533863.1	n	n	n
P. tropicalis x capsici species complex	PV-41	MT860831.2	PQ805528.1	PQ801783.1	MT832930.1
P. sp. pseudocapsici	PV-31	OQ533852.1	PQ805527.1	PQ801780.1	PQ801784.1
